# Supplementary material for: The history of introduction of the African baobab (Adansonia digitata, Malvaceae: Bombacoideae) in the Indian subcontinent
Source: R Soc Open Sci. 2015 Sep 9;2(9):150370. doi: 10.1098/rsos.150370 (PMC4593694; doi:10.1098/rsos.150370)
Supplement: Appendix S4 Collection data and size of baobab trees sampled in India, reported as height, diameter, and girth at breast height (GBH). [file rsos150370supp2.xls]

## Sheet: Alleles - 021211 multiplex 1-1
Name	Species	Run	Ad01 - 1	Ad01 - 2	Ad01 - 3	Ad01 - 4	Ad02 - 1	Ad02 - 2	Ad02 - 3	Ad02 - 4	Ad06 - 1	Ad06 - 2	Ad06 - 3	Ad06 - 4	Ad08 - 1	Ad08 - 2	Ad08 - 3	Ad08-4	Ad09 - 1	Ad09 - 2	Ad09 - 3	Ad09 - 4	Ad12 - 1	Ad12 - 2	Ad12 - 3	Ad12 - 4	Ad13 - 1	Ad13 - 2	Ad13 - 3	Ad13 - 4	Ad14 - 1	Ad14 - 2	Ad14 - 3	Ad14 - 4	Ad15 - 1	Ad15 - 2	Ad15 - 3	Ad15 - 4	Ad18 - 1	Ad18 - 2	Ad18 - 3	Ad18 - 4	repeats
Adi2	digitata	Mac190112 & Apr12	124	128			286	296	310		146	152	154		287	290	311		219	225	228		179				328	336			195	197	209		148	151	172		292	294	296		6, 8, 12, 14, 18
CK15	digitata/kilima	Mac190112 & 070212	124	146			282	306			142	146	162		290	308	311		201	207	213		191	201			338	358			189	193	201		151	163	169		270	274	276		1, 6, 9, 12, 13, 15, 18
CK17	digitata/kilima	MacApr12									154	160
CK20	digitata/kilima	Mac190112 & 070312	118	120	134	136	300	306	308		154	156	168		302	305	308		207	213							322	336			201				163	166	169		276	288			9, 15
CK23	digitata/kilima	Mac151111 & AGRF 040912 & AGRF 260413	120	122	144		282				142	156			287	290	299	305	207	213	225		185	191			322	332	336	350	189	191	197		148	151	160	166	270	276			1, 6, 8, 9, 12, 18
CK24	digitata/kilima	Mac070212 & 280312	124	132	134	148	282	308			146	158	160	162	290	302	311		201	207	213	246	185	191	209		336	340	346						151	163							1, 2, 6, 8, 9, 12, 13
CK25	digitata/kilima	Mac190112									154								213	231			185				342	356							151	169
CK26	digitata/kilima	Mac190112 & Apr12	122				306	312			146	156	160		290	302			213	225	228	240	183	193	199	201	342	350			189	197	203		151	163			270	276	278		2, 13
CK27	digitata/kilima	Mac021211 & Apr12					306	312			146	156	158										179	185	193		346	350	358						163	166			270	276	278	288	6
CK28	digitata/kilima	Mac190112 & Apr12	120	122	124		282	304	310		142	156	158		293	299	308		213	225	252		185				336	340	342	358	187	189	197		151	160	169		270	274	282		6, 12, 14, 18
CK29	digitata/kilima	Mac021211 & Apr12					302	304	310	312	154	156	160						207	213	231		187	201			322	342							151	166			272	278			13
CK30	digitata/kilima	Mac190112 & Apr12	118				282	306			142	144	146		287	299	305	308	207	213	228		179	187	191	195	350	358			187	189	197		151	160	166		274	288			2, 13, 14
CK31	digitata/kilima	Mac201211 & Apr12	122								146	150	154	160	287	302	320		207	213	246		187	205			344	358			197	205			151	163	169		270	272	278		8
CK32	digitata/kilima	Mac190112 & Apr12					302	310	312														187	193	201		322	342			189	195	197	205					270	272	278
CK34	digitata/kilima	Mac070212	122	132							146	150	154		287	290	302		213				193	201			352	356							151	163			270	272	274	278
CK35	digitata/kilima	Mac201211 & Apr12									146	154			290	293	320		213	231			187	193	201		334	344	364						151	169			270	272	278		8
CK36	digitata/kilima	Mac070212	122	132			306	310			156	160			287	293	320		213	246			187	191	193	201	322	342	356		197				151	169			272	278
CK37	digitata/kilima	Mac201211 & Apr12					302	310	312		144	154	156						213	231			187	195															272	274
CK38	digitata/kilima	Mac151111, 021211 & Apr12	120				302	306			154	156	160		287	293			213	231							342	354							151				272	278			2, 6, 8, 13, 15, 18
CK39	digitata/kilima	Mac190112 & Apr12	124												287	290	302		213				187	193											151	163			270	272
CK40	digitata/kilima	Mac151111	122	124							154	156			287	293	320		213	231			185	191			342	356							151	169			272
CK41	digitata/kilima	Mac201211	122	124	126	132					146	154	156		287	290			207	213	246		191	199			344								151				270	272	274	278
CK42	digitata/kilima	Mac070212	122	124	130		302	306			146	160			287	293			207	213	246		191	199	201		332	334	342	356	189	195	197	203	151				272
CK43	digitata/kilima	Mac070212	122	126	132						146	156	160		287	293	320		213				187	193	201		342	356			197	199	201		151	169			272
CK44	digitata/kilima	Mac070212	122				302	306	312		146	154	160		287	290	293	320	213	231			185	191			332	356	358		189	197			151	169			270	272	278
CK45	digitata/kilima	Mac190112	124	126	130	132	300	306			144	148	154						207	213			181	187							197				148	151	169
CK46	digitata/kilima	Mac190112 & Apr12					306												213								330	334	352		197				166	169	172		270	288			14
CK47	digitata/kilima	Mac190112 & Apr12	118	120	134						146	154			287	305	314		213	222			183	207											148	151	166						8
CK48	digitata/kilima	Mac070212	118	120	124		300	302	306	314	146	148	150	154	293	299			213				191	193	195		330	334	348		197				151	160			270	278	288
CK49	digitata/kilima	Mac190112 & Apr12	122	124			306	310			146	154	168	172					213				179	183							197				160				270	278	288	290
CK50	digitata/kilima	Mac070212	118	120	124	136	306	308			146	154	156		287	296	302		213								334	344			197				151	157	160		270	276	278	280
CK51	digitata/kilima	Mac070312 & Apr12	120	124	134		302	314	318		146	150	166		293	296	299		213	228			189				332	334	350	356	197				151	157	160		270	272	274	288	8
CK52	digitata/kilima	Mac070212	120	122	124		296	302	306		146	160	162	166	287	299	302	308	213	225			177				344	346			197				151	160	169		270	272	274
CK53	digitata/kilima	Mac070212	124	132			300	306	310		148	150	154		293	299	305		213	225			181	193	205		332	338	350	352	189	197			151	157	160		272	278	290
CK54	digitata/kilima	Mac070212	120	124	134		302	314	318		146	150	166		293	296	299		213	228							332	334	350	356	197				151	157	160		270	272	274	288
CK55	digitata/kilima	Mac070212	118	124	142						146	156	162	166	293	299	305		207	213	225		179	193	195		334	338	342	348	197				151	160	166		270	278
CK56	digitata/kilima	Mac070312	118	122	124	136	306	308	314		146	150	160		287	293	302		207	213	225		185	197			330	334	344		197				151	160			270	278	290
CK57	digitata/kilima	Mac070212 & Apr12	120	124	132		306	310			150	152	154	164	287	299	305		207	213			179	181	191		332	334	344	348	197				148	157	160		270				2, 13
CK58	digitata/kilima	Mac070212	122	124	134		298	306	308		152	164	174		293	299	302	308	213	225			181	183			332	348	350	354	197				151	160	163	169	270	278	288	290
CK59	digitata/kilima	Mac190112	120	132	134	142	300	306	310		152	154	160	172	287	293	302		213	225			179	191			334	348			189	197			151	163			272	274	278	288
CK60	digitata/kilima	Mac070212	120	134							154	156	162		299	302	308	311	201	213	225		183	191	199		330	334	350						160	163	169	172	272	274	278	290
CK62	digitata/kilima	Mac070212	122	124	132		288	304	306		146	154	172		287	293	302	305	207	213			183	189	191		334	346	356		197				151	157	160		270	288
CK63	digitata/kilima	Mac190112 & Apr12	122	124							154				287	302	320		213				191												151	163	169						8
CK64	digitata/kilima	Mac190112	122	124	130		304	306			150	154	156		287	320			213				185	191	201		358	360			189	197			151	169			270
CK65	digitata/kilima	Mac190112 & Apr12	122	126			306	310			154	160							207	213	231	246	191	201			342	346	356		197	203			151	163			270	272	274		14, 18
CK66	digitata/kilima	Mac070212 & Apr12	122	124	126	130					154	158			293	302	308		207	213	231		191	193			332	342							151	163	169		266	270	272	278	8
CK67	digitata/kilima	Mac021211 & Apr12	140	144			306	312			146	156	160										199	201			342	346	356						151				270	274			6
CK68	digitata/kilima	Mac070212	122	124	126						144	154	158	160	287	293	302		213	231			183	189			326	342	360		197				151				270	272
CK69	digitata/kilima	Mac070212	118	122							142	150	154		287	302			207	213			193	201			342	356	364						151	163			270	272
CK70	digitata/kilima	Mac151111	122				310				142	154			302				213	231	246		191	193			342								163				272
CK71	digitata/kilima	Mac070212	122	128			298	306	308		138	148	154		287	290	305		207	213	231		183	187	201		334	342	346		197				151	166			268	272
CK72	digitata/kilima	Mac070212	118	122	130		298	306	312		154	156	172		284	287	290		207	213			181	201			336	346							148	151			270	272
CK73	digitata/kilima	Mac070212	122	124	126		306				150	154	168		287	320			207	231			193	201			334	342	356		189	197			151	169			270	272
CK74	digitata/kilima	Mac201211	122	124							154	166			287	290			207	213	231		185	189	191	193	334	344							151				270	272	276
CK75	digitata/kilima	Mac070212	122	124	126						154	160			287	302			213				187	201											151	163	169		272	274
CK76	digitata/kilima	Mac021211 & Apr12	120				304	308	310		146	160			290	293	320		213				187	201			342	356							151	169			270	272			6, 13
CK77	digitata/kilima	Mac070212	122	124			306	312			146	154			287	290	293		207	213	231		187				342	356	360		189	197			151				272	274
CK78	digitata/kilima	Mac070312 & Apr12	122				306				146	154			287	290	293		207	213			191				332	342	354		191	197			151				270	272			6, 12
CK79	digitata/kilima	Mac070212 & Apr12	124								154	156							213				201								201				151	163			272	274			14 (inconsistent), 18
IND0211	digitata/kilima	Mac190112 & Apr12 & AGRF040912	120	124			296	310			148	150	154	156	287	296	320		213	228			181	191			342	348			197	201			148	154	169		272	290			6, 12, 18
IND0411	digitata/kilima	Mac190112 & Apr12 & AGRF040912									150								213				179	181	187	191	336	342	344						151
IND0412	digitata/kilima	Mac190112 & Apr12 & AGRF040912					306				156				293	305			207	213			179	187	191	193	336	344	356						151	166			266	272
IND0413	digitata/kilima	Mac190112 & Apr12									144	148	150	156	287	293	305		207	213			179	187			336	342			189	197			151	166			266	272			14
IND0414	digitata/kilima	Mac190112
IND0415	digitata/kilima	MacDec12	126								144	162			287	293			213				181	185											151				270	272
IND0416	digitata/kilima	Mac190112																	213																151
IND0417	digitata/kilima	MacApr12					300	310			148	154	158	162									183	197
IND0420	digitata/kilima	Mac190112 & Apr12					298	302																							189	197							266	270
IND0421	digitata/kilima	Mac070212	120	122			298	302			142	154	166		284	287	305		207	213	216		181	183	185		336	348			189				148	151	166		266	270	272
IND0422	digitata/kilima	MacDec11 & Apr11	122	134							144	154	156	162	287	290	293		213	231			185	205			348	352			197	203			151				266	270	272	274	8
IND0423	digitata/kilima	Mac190112																	207	213			179	181			334	338	342	346	197	199			166	169
IND0424	digitata/kilima	Mac070212 & Apr12	122	126			296	304	310		142	150	158		293	296	305		213	246			181	191	193		336	342	362						151	157			266	270			8
IND0425	digitata/kilima	Mac070212 & Apr12	126	130			296	304	306		142	150	152	162	287	296	305		213	246			181	191	193		342	346	362										270	272			8
IND0426	digitata/kilima	Mac070212 & Apr12	118	120	124		294	296	304		142	154	162		287	293	308		213				181	191			342	348	362						151	169			266	270			8 (inconsistent)
IND0427	digitata/kilima	Mac070212	118	126			296	302			142	154	158		290	305			213				181	183	185	201	332	340	354	362					151	166			266	270
IND0428	digitata/kilima	Mac070212	122				306				146	156	162		287	293	305	308	213	216			183	185	187		324	340			189	197			151	160	166		270
IND0429	digitata/kilima	MacDec11 & Apr12	124	130							150	154	158		287	308			213	246			181	191			344								151	169			266	270			8
IND0430	digitata/kilima	Mac070212	120	126	138	156	296	298	302	308	154	158	162		287	290			213				181	185			334	344	346	362	189	197			151				266	270	272
IND0431	digitata/kilima	Mac070212	120	126							144	154	158	162	287	308			213				181	185			340	344	350	356	189	197	201		151	154	169		266	270
IND0432	digitata/kilima	Mac070212	122	132			296	302			144	148	154	158	287	290			213				181	185			334	344	346	362					151				266	270
IND0433	digitata/kilima	Mac070212 & Apr12	122	152			298								287	296	308		207	213							334	346	362		189	197			151				270	274
IND0434	digitata/kilima	Mac070212	122	124	130		296	298			144	154			290	293			207	213			181	185	187		346	352	354		189				151				270
IND0435	digitata/kilima	Mac070212 & Apr12	118	122			296	302	308		148	154	166		287	290	293		213				181	183	185	187									151	157			270
IND0436	digitata/kilima	MacDec11 & Apr12					298	306	308	310	144	154	156						213	216			179	185			334	346							151				270
IND0437	digitata/kilima	Mac070212 & Apr12	122	132	142	156	298	302	310		154				287	293	305		213								344	346			189	197			151				266	270
IND0438	digitata/kilima	Mac190112					296	306	310		150	154	162		287	305	308		213				179	181							189	197			151	157	169		270
IND0439	digitata/kilima	Mac070212	122	126	156		296	306			150	152	156	162	287	293	305	308	213				181	191			336	342	348	362	189	197			151	157	169		266	270
IND0440	digitata/kilima	Mac070212 & Apr12	120				282	298	300		156	158	164		293	296	320		213				181	191			334	338	342		189	197			151	154	169		272	274	288
IND0441	digitata/kilima	MacApr12	120	122	132		282	298	308		136	154	156	164	290	293	320		213				185	191	193		332	340	342		197				151	169			272				14, 18
IND0442	digitata/kilima	Mac070212	120	126			282	298	300	316	144	158	164		290	293	299		207	213			181	185			332	338	340						151	160			272
IND0443	digitata/kilima	MacDec11 & Apr12	120	132	136						154	156	160	170	290	293			213	231			187				336	338							151				272	278			8
IND0444	digitata/kilima	Mac070212	120				282	310			154	164	170		287	293	308		213				183	185	187		332	336	342		197				151	160			270
IND0445	digitata/kilima	Mac070212 & Apr12	118	120	132	138	282	300			144	148	164		287	293	305	308	213				185				332	338							151	166	169		270	272	274		2, 13
IND0446	digitata/kilima	Mac070212	118	132			282	298			144	156	158	164	287	293	296	308	213				181	185			332	338	342						151	154	169		266	270	272	278
IND0447	digitata/kilima	Mac190112																	213
IND0449	digitata/kilima	Mac190112 & Apr12					282	308							287	293	296		213	222	228		183				332	340	348		201				148	151	154		266	270	290
IND0450	digitata/kilima	MacDec11					300	304	310	314	148	154	156	164					213				183	185	197		336	344	346	356					151	163			266	270
IND0451	digitata/kilima	Mac190112 & Apr12									148	154	164		290	302	320						185	197											151	169
IND0452	digitata/kilima	Mac190112 & Apr12													287	290	302	320	207	213															151	163	169		270
IND0453	digitata/kilima	Mac190112 & Apr12																													189	197			151	163			270	272
IND0454	digitata/kilima	Mac190112 & Apr12																	213				195	197							189	197	203		151	163
IND0455	digitata/kilima	MacDec11 & Apr12 & AGRF040912					304				154	156	162	164	302	320			213				179	185	197		332	336			189	197			163	169			270	272			18
IND3110	digitata/kilima	Mac190112 & Apr12 & AGRF040912	120	124			306	310			150	154			296	320			213	231	240		191				342				197	201			154	169			272	290			2, 18
JP292	digitata/kilima	Mac190112	126	130			310				142	154							207	213	222		179	183							197				151
JP293	digitata	Mac151111	124	132			298	310			148	158			287	305	308	320	207	213			183	185	187	189	344	362							151	166	169		272
JP294	digitata	Mac070312 & Apr12	122	124	126	132	298	300			148	154	162		287	320			213				183	187			342								151	169			270	272	288		6, 12
JP295	digitata	Mac070312 & Apr12	122	130	132		300				148	154	164		287	305			213				181	185	193	201	322	332	348		189	197			151	166			270				6, 12
JP296	digitata/kilima	Mac190112	118	120	132		292	306	314		148	168			293	302	314		213	219	222	231	181	183	195		326	336	348		189	195	197	205	151	160	175		270	272	274	278
JP304	kilima	Macrogen280312	118	120	124	148	300	304	306		142	154	168	172	293	302	317		213	219	225		183	197			338	344	350	352	197				151	160	169		274	278	288
JP308	kilima	Macrogen280312	118	120	132		298	312			140	148	150		293	296	314	326	207	213	219		179	181			322	338	350	352	189	197	199		151	154	175	178	290
JP310	kilima?	Mac280312 & Apr12	118	120			300	306			148	150	154	172	293	302	314		213	219	222		183				322	348	362		189	197			154	160	175		270	272	288
JP313	kilima	Macrogen280312	120	126	136	138	298	316			148				287	293			213				183	195			322	330	352		189	197			151				270	272	278
JP314	kilima	Mac070312	126	132	134		302	312			148	152	162	166	293				213	225			179				322	334	350	352	197				151				272	274	276
JP317	kilima	Mac190112 & Apr12	120	124							142	154	164	168	287	293	305	311	213				177				322				197				151	163	166						8
JP318	kilima	Mac070312 & Apr12	120	124	136						140	164	168		287	302	305		213	219			183	197			322	334	348		197				148	151	163	166	268	270	272		6, 12
JP319	kilima	Mac070312 & Apr12	120	132	148		306	312			148	156	160		287	293	311	314	213	219			175	185	201		322	348	352		197	205			151	172	175		266	268	274		6, 12
JP322	kilima	Mac070312 & Apr12	120	126	134		298	300	302	306	140	148	154		287	293			213				179	183	195		322	348			189	197			151				270	290			2, 13, 14
JP323	kilima	Mac070312 & Apr12	118	120	132		302	306			148	152	154	156	293	302	311		213	225			185	197			322	352			197	205			151	163	172		270	272	288		6, 12
JP325	kilima	Mac190112 & Apr12	120	132			306	310	316		142	148	154		293	299	314		207	213	219		183	191	203		332	338	350		197				151	160	175		270	278			2, 14
JP326	kilima	Mac151111	124	132			296	302			142	154	156	158	293	296	299	305	201	207	213		181	183	185	197	332	334	342		195	197			151	154	160	166	272	278
JP327	digitata	Macrogen280312	124	130			306	310			154	156	158	160	290	293	302		213				185	199	201		342	346	356		189	197			151	160	175		270	272	288
JP331	kilima	Mac070312									142	146	148										179								191	197			151	160	172		270	288
JP343	kilima	Macrogen280312	120	122	132	146	306	314			156	158	160		287	305	308	317	213	228			189	193			332	334	336		189	197			151	166	169	178	274	276	288
JP350	kilima	Mac070312 & Apr12	118	132	138		302	308	312		142	146	160	164	293	299	302	308	213	225	228		181	183			322	330	338						151	160	163		270	274	278		8
JP355	kilima	Mac070312	120	132	134	142	296	306	310		142	146	154	164	293	299	305		210	213			181				330	332	342	350	195	197			151	157	160		270	274
JP356	kilima	Macrogen280312	120	122	124		306	314			146	152	156	160	287	293	302		213	225			185	187			330	332			189	197			151	163			270	272
JP357	digitata/kilima	Macrogen280312	122	124	136		308	318			146	154	156		287	293	308	317	213				179	183	199		336	344	346	348	189	197			148	151	169	178	270	274	278
JP358	kilima	Macrogen280312	120	122	124		300	306	310		154	160	166	172	293	302			213				199	203			322	330	348		189	197			151	160	163		270	272	288
JP359	kilima	Macrogen280312	130	132			306	314	318		142	146	158	162	287	299	305	317	213				185				332	344	350	356	189	197			151	160	166	169	270	276	278	290
JP360	kilima	Macrogen280312	122	124	132	138	296	308			144	146	154	164					213								322	348	356		197				151	160	163	169	270	280
JP361	digitata	Mac070312	118	124	134		308	312			146	154	162						213				181				336	350	356		189	197			151	157	163		278	280	290
JP362	digitata/kilima	Mac070312 & Apr12	120	124	132	134	308	310	314		146	156	158	162	287	299	305	308	207	213			179	183			322	330	338	346	189	197			151	157	160	169	270	274	276	290	8
JP363	kilima	Mac151111, 201211 & 190112	118	122			306	314			144	146	154	158	287	296	302		213				191	197			332	334	344	348	189	197			151	157	163		270	276	278		2, 6, 12, 13, 14, 15, 18
JP368	digitata	Macrogen280312	118	126	134	146	300	310			146	160			287	293	299	302	213				197	201			320	344	348	356	197				151	160	163		270	288	290
JP369	kilima	Macrogen280312	120	124	132	146	296	300	306		146	152	154	164	287	293	296	308	207	213			179				334	356			197				151	157	169		270	278
JP370	kilima	Macrogen280312	124	134			296	306	310	314	142	152	162		293	302	308		207	213			179	191	195		322	338	346	350	189	195	197		151	160	163		272	278	280	290
JP371	kilima	Mac070312 & Apr12	118	122	134		306	310			146	152	156	160	299	302	311		213				177	183	191	193	332	350	354		197				160	163	172		270	278	288	290	8
JP372	kilima	Mac190112	120	124	132		296	306			146	164	168		287	293	302		210	213			195				332	346	356		195	197			151	163			270	278
JP374	digitata	Macrogen280312	118	120	124	144	302	306	314		142	144	160		299	302	311		207				185				330	338	350	356	189	197			160	163	166		276	278	288
JP375	digitata	Macrogen280312	124	134	142		282	300	306		146	160			287	290	311		207	213	225		189	191			336	338	340		189	197			151	163	166		274	288
JP376	digitata	Macrogen280312	126	128	134		282	306			146	154			296	299	311		207	225			183	189	193		322	338			189	197			154	163			270	274	288
JP377	kilima	Macrogen280312	124	134	140		302	304	306		146	156			293	302			207	246			183				334	348			189	197			151	163			272	288
JP379	digitata	Macrogen280312	124	132			282	306	316		146	152	160		293	302	308		219	222			179	193			324	338	348	356	197				151	163	169		270	276	278	288
JP380	kilima	Mac280312 & Apr12	126	130	134		300	306			152	154	158		293	299	305	311	201	207	213						322	350			189	197	199		151	154	166	172	274	276	286	288	6
JP383	kilima	Macrogen280312	122	126			302	306			154	160			296	299	302	311	201	207	213		185				322	334	348		187	189	197		154	160	163		272	276	278	282
JP387	kilima	Macrogen280312	124	134			282	306			146	154	162		299	302	311		201	207	213		183	185	189		336	348	352		189	197			160	163	166		270	274	286	288
JP390	digitata	Macrogen280312	120	122	124	134	282	306			142	146	160		299	302	308		207	225			189	191			324				191	197			154	163	169		276
JP392	unknown	Mac280312 & Apr12	118								170				281				216								326	330			189				145				276				6, 8, 14, 18
JP393	unknown	Mac280312 & Apr12	118				290				164	170			281				216								330				189				145				276				6, 14, 18
JP394	perrieri	Mac190112 & Apr12	116				294	300			144				305	311											336				189				166	172			272				6
JP395	za	Mac070312 & Apr12	116								164	166			278				216				181	205			336												274				6, 12
JP396	perrieri	Mac070312 & Apr12	116				294	300			144				305	311															189				166	172			272	274			2, 6
JP397	grandidieri	Mac280312 & Apr12	118				290				164	166			281				216								330				189				145				270	276			6, 14, 18
JP398	suarezensis	Mac280312 & Apr12	116	118			290				164	166			281				216								328				189				145				270	276			6, 14
JP399	madagascariensis	Mac070312 & Apr12	116	118			290				164	166			281				216								330				189								270	276			6
JP401	digitata/kilima	Mac280312 & Apr12	120				286	290	296	298	146	150	154		296	299	305	308	213	222	225	228	179	191			326				197	201	203		154	160	166	169	280	290	284		2
JP403	digitata/kilima	Mac070312																													199
JP404	digitata	Mac070312 & Apr12	120	124	126						148	150	154		299	302	305	308	213	225			177	189	193		324	332	340		197	209			163	166	169		294				6, 12, 15, 18
JP405	digitata/kilima	Macrogen280312	124				286	298	310		146	150	152	156	287	305	308		213	222			191				324	328	340	348	197	203			148	166	169		294	298
JP406	digitata	Macrogen280312	120	124			286	314			150	152			287	293	302	305	213	222	231		179	191			324	348			197	201	203		148	154	163	166	290	292	294
JP407	digitata	Macrogen280312	120	124	130		298	310			148	152	154		296	299	311		213	222			179				326	340	348		197	203			154	172			294	298
JP408	kilima	Macrogen280312	120	124			286	310			150	152	154		287	293	302		222				177	191			340	344	348		197	209			148	154	163		280	290	296	298
JP409	digitata	Macrogen280312	120	124	128		286	296			152	164			287	308	311		213	222			179	191			324	328	338	348	197				148	169	172		290	296	298
JP410	digitata	Mac190112 & Apr12	120	124	128		298	300	310		150	154							213	222			179				338	340	344	348	195	197	203		148	154	163	169
JP444	digitata	Mac190112					282	308	312		142	146	162										177	197			324	340	348	352	191	197			154	163			272	288
JP458	digitata	Macrogen280312	124	136	142	148	282	308	312		142	146	162		299	302	311		201	213			177	197			324	340	348	352	191	197			154	163			272	288
MRU001	digitata/kilima	Mac190112 & Apr12 & 310512					286	296	308		146	152							213	222			179	191	193		340	348			197	201	207		148	154	175		280	290	294	296
MRU002	digitata/kilima	Mac190112 & Apr12	120	128							138	144	148		290	299			213	246			181	195	201		326	334	342	352	197				151	157	166		268	270	272
RUNB002	digitata/kilima	Mac190112 & Apr12 & 310512					282	304			154				287	290			213				195	197	201		332	342							151
JP402	kilima	Mac310512	122	124	134		282	306	308		144	154	160	166	302	308	311		207	213	225		189	199			322	334	350		187	191	197		163	169			270	276	288
JP488	kilima	Mac310512	118	122	134		282	306			144	154	168		287	302	305	311	207	213			187	189			344				189	191	197		151	163	166		270
Adi1	perrieri?	Mac310512	114				294	300			144				305				222	225							346				189	199			166				276
MAL1	digitata	AGRF 260413	120	124	128		298	298	298	298	146	154	168		287	296	299		207	213	222	228	179	189			324	340							148	154			286	288
